# Supplementary material for: Association Between Over-the-Counter Magnesium Supplement Use and Health Outcomes in Veterans with Newly Diagnosed Heart Failure
Source: Nutrients. 2025 Nov 25;17(23):3687. doi: 10.3390/nu17233687 (PMC12694171; doi:10.3390/nu17233687)
Supplement: Supplementary file 1 [file nutrients-17-03687-s001.zip]

Archive with 1 entries (1 files):
- nutrients-3944541-supplementary.pdf
